# Supplementary material for: Detection of Changes in Monoamine Neurotransmitters by the Neonicotinoid Pesticide Imidacloprid Using Mass Spectrometry
Source: Toxics. 2022 Nov 17;10(11):696. doi: 10.3390/toxics10110696 (PMC9695199; doi:10.3390/toxics10110696)
Supplement: Supplementary file 1 [file toxics-10-00696-s001.zip]

Archive with 1 entries (1 files):
- toxics-1997435-supplementary.pdf
